# Supplementary material for: Novel application of the published kinase inhibitor set to identify therapeutic targets and pathways in triple negative breast cancer subtypes
Source: PLoS One. 2017 Aug 3;12(8):e0177802. doi: 10.1371/journal.pone.0177802 (PMC5542472; doi:10.1371/journal.pone.0177802)
Supplement: S7 Fig — This supplementary spreadsheet contains complete data of individual data points, with accompanying statistical analyses, and is organized by the order of the figures as they appear in the manuscript. (XLSX) [file pone.0177802.s008.xlsx]

## Sheet: Figure 2
Fig 2A	CDH1 Expression																Fig 2A Statistics	Normalized to DMSO, Actin	Normalized to DMSO, Actin
DMSO	GSK198271A	GSK237700A	GSK809897X	GSK448459A	GSK346294A	GSK1173862A	GSK1010829B	GSK296115X	GSK494610A	GSK350559A	GSK1660450B	GSK856804X						GSK198271A	GSK237700A	GSK809897X	GSK448459A	GSK346294A	GSK1173862A	GSK1010829B	GSK296115X	GSK494610A	GSK350559A	GSK1660450B	GSK856804X
1	3.36	1.59806	2.60608	1.88	2.12	2.15	0.6315	0.82	0.204	0.8	0.23	0.167					Mean	3.531	3.282	2.51	2.452	2.178	2.343	0.6345	0.9836	0.5748	0.545	0.3073	0.232
1	2.82	4.82503	1.40793	2.05	2.15	1.71	0.46216	0.61	0.495	0.42	0.284	0.297					St. Dev.	1.498	1.609	0.944	0.5103	0.3129	0.6052	0.1738	0.6603	0.4656	0.2209	0.09127	0.09192
1	2.4	1.50618	2.32473	2.38	1.86	3.11	0.809737	0.546	0.35	0.415	0.408						St. Error	0.6699	0.7196	0.472	0.2282	0.1399	0.2706	0.1003	0.3301	0.2328	0.1275	0.05269	0.065
1	6.14	4.5148	3.69959	2.99	2.7	2.84		1.95833	1.25								Lower 95% CI of mean	1.671	1.284	1.008	1.818	1.789	1.592	0.2027	-0.06709	-0.1661	-0.003621	0.08062	-0.5939
1	2.9351	3.96578		2.96	2.06	1.90516											Upper 95% CI of mean	5.391	5.28	4.012	3.086	2.567	3.094	1.066	2.034	1.316	1.094	0.534	1.058
																	One sample t-test
Fig 2B	Migration Quantification																t-value	3.778	3.171	3.198	6.363	8.418	4.962	3.643	0.04973	1.827	3.568	13.15	11.82
DMSO	GSK494610A	GSK198271A	GSK809897X	GSK350559	GSK237700A	GSK448459A	GSK1660450B	GSK1173862A	GSK296115X	GSK1010829B	GSK346294A	GSK856804X					p-value (two-tailed)	0.0195	0.0338	0.0494	0.0031	0.0011	0.0077	0.0678	0.9635	0.1652	0.0703	0.0057	0.0538
100	129.12	117.437	100.748	81.79	79.2165	73.1499	67.3245	60.0569	63.9469	42.6136	45.283	40.797					Significant (alpha = 0.05)?	Yes	Yes	Yes	Yes	Yes	Yes	No	No	No	No	No	No
100	132.78	111.33	94.6471	81.08	91.3278	75.8065	56.6983	59.0133	62.8083	54.2763	50.3145	30.2657
100	129.64	112.206	100.073	89.33	50.7775	66.6034	65.503	56.7362	48.9564	45.6938	42.3396	36.0531
100		91.461				64.5031		61.9006									Fig 2B Statistics: Migration Quantification	Normalized to DMSO
100		86.72				62.0377		67.2188										GSK494610A	GSK198271A	GSK809897X	GSK350559	GSK237700A	GSK448459A	GSK1660450B	GSK1173862A	GSK296115X	GSK1010829B	GSK346294A	GSK856804X
100		100.285				65.2075											Mean	130.5	103.2	98.49	84.01	73.77	67.88	63.18	60.99	58.57	47.53	45.98	35.71
																	95% CI of discrepancy	25.59 to 35.43	-9.767 to 16.25	-9.819 to 6.798	-27.29 to -4.575	-77.94 to 25.49	-37.77 to -26.46	-50.94 to -22.71	-43.92 to -34.11	-62.16 to -20.7	-67.49 to -37.46	-64.04 to -44	-77.4 to -51.19
																	t-value	26.69	0.6404	0.7824	6.036	2.182	14.61	11.22	22.07	8.598	15.04	23.2	21.11
																	p-value	0.0014	0.5501	0.5159	0.0264	0.1608	<0.0001	0.0078	<0.0001	0.0133	0.0044	0.0019	0.0022
																	Significant (alpha = 0.05)?	Yes	No	No	Yes	No	Yes	Yes	Yes	Yes	Yes	Yes	Yes
Fig 2C	cFOS Expression
DMSO	GSK198271A	GSK237700A	GSK809897X	GSK448459A	GSK346294A	GSK1173862A	GSK1010829B	GSK296115X	GSK494610A	GSK350559A	GSK1660450B	GSK856804X
1	0.781077	0.915	0.775271	2.44293	0.209642	1.87256	0.335901	1.01153	0.0853313	0.28239	1.24765	0.59381					Fig 2C Statistics	Normalized to Actin, DMSO
1	0.448661	0.462203	1.09457	0.023696	0.0454421	2.63	0.853321	3.269	0.226575	0.0546773	0.003267	0.01283						GSK198271A	GSK237700A	GSK809897X	GSK448459A	GSK346294A	GSK1173862A	GSK1010829B	GSK296115X	GSK494610A	GSK350559A	GSK1660450B	GSK856804X
1	1.56546	1.68	1.8463	1.0802	0.473587		2.13785		0.0681544	0.01922	0.0119091	0.0169807					Mean	0.9317	1.019	1.239	1.182	0.2429	2.251	1.109	2.14	0.2327	0.1188	0.4209	0.2079
									0.550869								St. Dev.	0.5734	0.6155	0.5499	1.213	0.216	0.5356	0.9278	1.596	0.2237	0.1428	0.716	0.3342
Fig 2D	SNAI1 Expression																St. Error	0.3311	0.3554	0.3175	0.7002	0.1247	0.3787	0.5357	1.129	0.118	0.08245	0.4134	0.193
DMSO	GSK198271A	GSK237700A	GSK809897X	GSK448459A	GSK346294A	GSK1173862A	GSK1010829B	GSK296115X	GSK494610A	GSK350559A	GSK1660450B	GSK856804X					Lower 95% CI of mean	-0.4928	-0.51	-0.1272	-1.831	-0.2937	-2.561	-1.196	-12.2	-0.1232	-0.236	-1.358	-0.6224
1	0.798207	1.49339	1.22638	2.85752	1.43601	1.23383	1.84891	0.907763	0.572496	0.551361	0.80386	1.17628					Upper 95% CI of mean	2.356	2.548	2.605	4.195	0.7795	7.063	3.414	16.48	0.5886	0.4735	2.199	1.038
1	0.518313	4.10618	2.67307	1.56831	1.11177	2.078	1.57049	3.55573	0.906303	0.735	0.055658	0.294888
1	0.708	1.27646	0.97316	0.947287	0.586826		0.39865		0.923	0.758	0.004365	0.0128795					One sample t-test
	0.612	0.918354	1.33031		1.92		0.81825		0.191653	1.08							t-value	0.2062	0.05365	0.2603	0.2603	6.071	3.304	0.2035	1.01	6.86	10.69	1.401	4.105
	0.631				1.24				0.492066	0.079762							p-value (two-tailed)	0.8557	0.9621	0.5305	0.819	0.0261	0.1871	0.8575	0.4968	0.0063	0.0086	0.2963	0.0545
																	Significant (alpha = 0.05)?	No	No	No	No	Yes	No	No	No	Yes	Yes	No	No
																	Fig 2D Statistics	Normalized to Actin, DMSO
																		GSK198271A	GSK237700A	GSK809897X	GSK448459A	GSK346294A	GSK1173862A	GSK1010829B	GSK296115X	GSK494610A	GSK350559A	GSK1660450B	GSK856804X
																	Mean	0.6535	1.949	1.551	1.791	1.259	1.656	1.159	2.232	0.6171	0.6408	0.288	0.4947
																	St. Dev.	0.1054	1.458	0.7631	0.9744	0.4853	0.5969	0.6682	1.872	0.3065	0.3668	0.4475	0.6069
																	St. Error	0.04712	0.7289	0.3816	0.5626	0.217	0.4221	0.3341	1.324	0.1371	0.1641	0.2584	0.3504
																	Lower 95% CI of mean	0.5227	-0.3711	0.3364	-0.6295	0.6563	-3.707	0.09579	-14.59	0.2365	0.1853	-0.8237	-1.013
																	Upper 95% CI of mean	0.7843	4.268	2.765	4.212	1.862	7.019	2.222	19.05	0.9977	1.096	1.4	2.002
																	One sample t-test
																	t-value	7.353	1.301	1.443	1.406	1.193	1.554	0.4761	0.903	2.793	2.189	2.756	1.442
																	p-value (two-tailed)	0.0018	0.284	0.2446	0.2949	0.2988	0.364	0.6665	0.523	0.0492	0.0938	0.1103	0.286
																	Significant (alpha = 0.05)?	Yes	No	No	No	No	No	No	No	Yes	No	No	No

## Sheet: Figure 3
Fig 3B Statistics: Area Morphometric Analysis
	DMSO	GSK198271A	GSK350559A	GSK494610A	GSK346294A	GSK448459A	GSK237700A	GSK809897X	GSK1010829B
Number of values	59	98	53	42	57	41	47	41	36
Mean	577.1	1817	700.8	632.4	738.1	932.2	2369	2109	2341
St. Dev.	165.7	1515	222	308.3	247	753	2381	951.8	919
St. Error	21.57	153	30.49	47.58	32.72	117.6	347.4	148.6	153.2
Lower 95% CI of mean	533.9	1513	639.6	536.3	672.5	694.5	1670	1809	2030
Upper 95% CI of mean	620.3	2120	761.9	728.5	803.6	1170	3068	2410	2652
One sample t-test - compared to DMSO
t value	0.005502	8.1	4.059	1.165	4.922	3.02	5.158	10.31	11.52
p-value (two tailed)	0.9956	<0.0001	0.0002	0.2509	<0.0001	0.0044	<0.0001	<0.0001	<0.0001
Significant (alpha = 0.05)?	No	Yes	Yes	No	Yes	Yes	Yes	Yes	Yes
Fig 3B Statistics: Circularity Morphometric Analysis
	DMSO	GSK198271A	GSK350559A	GSK494610A	GSK346294A	GSK448459A	GSK237700A	GSK809897X	GSK1010829B
Number of values	46	54	41	40	46	41	41	41	36
Mean	0.3267	0.3996	0.4363	0.4131	0.4452	0.3317	0.4797	0.3901	0.4655
St. Dev.	0.1055	0.1258	0.1682	0.1647	0.1661	0.177	0.2096	0.1617	0.1713
St. Error	0.01555	0.01711	0.02626	0.02604	0.02448	0.02764	0.03274	0.02525	0.02856
Lower 95% CI of mean	0.2954	0.3653	0.3832	0.3604	0.3959	0.2758	0.4135	0.339	0.4075
Upper 95% CI of mean	0.358	0.4339	0.4893	0.4658	0.4945	0.3875	0.5458	0.4411	0.5234
One sample t-test - compared to DMSO
t value	0.001748	4.26	4.172	3.318	4.84	0.1799	4.673	2.509	4.859
p-value (two tailed)	0.9986	<0.0001	0.0002	0.002	<0.0001	0.8581	<0.0001	0.0163	<0.0001
Significant (alpha = 0.05)?	No	Yes	Yes	Yes	Yes	No	Yes	Yes	Yes
Fig 3B Statistics: Aspect Ratio Morphometric Analysis
	DMSO	GSK198271A	GSK350559A	GSK494610A	GSK346294A	GSK448459A	GSK237700A	GSK809897X	GSK1010829B
Number of values	46	54	41	41	46	41	41	41	36
Mean	4.873	4.34	3.877	4.248	3.809	4.292	2.704	2.712	2.928
St. Dev.	2.155	1.879	2.064	2.219	2.005	2.365	1.988	1.957	1.742
St. Error	0.3178	0.2558	0.3224	0.3466	0.2956	0.3694	0.3104	0.3056	0.2904
Lower 95% CI of mean	4.233	3.827	3.225	3.547	3.214	3.546	2.077	2.094	2.339
Upper 95% CI of mean	5.513	4.853	4.528	4.948	4.405	5.039	3.332	3.33	3.518
One sample t-test - compared to DMSO
t value	0.0007413	2.084	3.09	1.804	3.598	1.572	6.986	7.072	6.697
p-value (two tailed)	0.9994	0.042	0.0036	0.0788	0.0008	0.1239	<0.0001	<0.0001	<0.0001
Significant (alpha = 0.05)?	No	Yes	Yes	No	Yes	No	Yes	Yes	Yes
Fig 3B Statistics: Nucleus:Cell Area Ratio Morphometric Analysis
	DMSO	GSK198271A	GSK350559A	GSK494610A	GSK346294A	GSK448459A	GSK237700A	GSK809897X	GSK1010829B
Number of values	59	54	41	41	46	41	41	41	36
Mean	0.2453	0.2028	0.2136	0.2375	0.2209	0.2026	0.1589	0.156	0.1492
St. Dev.	0.06015	0.05902	0.04169	0.05397	0.06305	0.05537	0.06584	0.05202	0.03542
St. Error	0.007831	0.008032	0.00651	0.008428	0.009296	0.008647	0.01028	0.008123	0.005903
Lower 95% CI of mean	0.2296	0.1867	0.2005	0.2205	0.2021	0.1851	0.1381	0.1396	0.1372
Upper 95% CI of mean	0.2609	0.2189	0.2268	0.2545	0.2396	0.2201	0.1797	0.1724	0.1611
One sample t-test - compared to DMSO
t value	0.004818	5.29	4.863	0.9244	2.629	4.937	8.403	10.99	16.29
p-value (two tailed)	0.9962	<0.0001	<0.0001	0.3608	0.0117	<0.0001	<0.0001	<0.0001	<0.0001
Significant (alpha = 0.05)?	No	Yes	Yes	No	Yes	Yes	Yes	Yes	Yes

## Sheet: Figure 4
Fig. 5B: PDX tumor treated with GSK346294A								Fig 5B Statistics
									Mean	St. Dev
CDH1	1.67672	0.914681	5.4509					CDH1	2.681	2.429
CDH2	0.8059	0.131551	0.0161625					CDH2	0.318	0.427
MMP2	0.077508	0.031853	0.146199					MMP2	0.085	0.058
Fig 5C: BT549 treated with GSK346294A								Fig 5C Statistics
Gene									Mean	St. Dev.
CDH1	0.702477	1.13026	1.2165					CDH1	1.016	0.159
cFOS	0.57	0.72	1.48					cFOS	0.923	0.282
ZEB1	1.1	1.24	1.25					ZEB1	1.197	0.048
SNAI1	0.83	0.79	1.01					SNAI1	0.877	0.068
Fig 5D: Migration Quantification with BT549 cells
DMSO	GSK198271A	GSK350559A
100	72.71	96.0067						Fig 5D Statistics		Migration normalized to DMSO
100	64.96	100.15							GSK198271A	GSK350559A
								Mean	68.84	98.08
								St. Dev.	5.48	2.93
Fig 5E: Dose-Response								St. Error	3.875	2.072
log[Drug], M	GSK198271A			GSK350559A				Lower 95% CI of mean	19.6	71.76
-7	1.0522	0.748649	0.860068					Upper 95% CI of mean	118.1	124.4
-6	0.937159	0.833116	1.08669	0.845628	1.03129	0.890093
-5	0.701001	0.730827	0.677675	0.32475	0.398496	0.31572		One sample t-test
-4	0.543967	0.683333	0.62069	0.486708	0.507407	0.334333		t-value	8.043	0.9276
								p-value (two-tailed)	0.0788	0.5239
								Significant (alpha = 0.05)?	No	No
								Fig 5E: Dose-Response Statistics
								Non-linear Fit: Log(Agonist) vs response
									GSK198271A	GSK350559A
								Best-fit Values
								Bottom	0.935	Approx -699.6
								Top	0.5831	0.3679
								LogEC50	-5.145	-9.106
								EC50	7.162e-06	7.85e-10
								St. Error
								Bottom	0.05684	1733000
								Top	0.08287	0.07185
								LogEC50	0.4814	Approx 1078
								EC50	0.09052
								95% Confidence Interval
								Bottom	0.8064 to 1.064	Very wide
								Top	0.3956 to 0.7705	0.1921 to 0.5437
								LogEC50	-6.234 to -4.056	very wide
								EC50	5.837e-007 to 8.787e-005
								Goodness of Fit
								Degrees of Freedom	9	6
								R^2	0.6476	0.8809
								Absolute Sum of Squares	0.1098	0.07289
								Sy.x.	0.1104	0.1102

## Sheet: Figure 6
CDH1 Expression	GSK198271A				GSK350559A				Fig 6A Statistics: CDH1 mRNA Expression
100 nM	1.32549	0.792612	0.9535			0.467112	1.52119		GSK198271A	Mean	St. Dev.	St. Error
1 M	2.02144	1.42196	3.673	3.8153		1.33851	1.33432		100 nM	1.024	0.2733	0.1578
10 M	3.0235	4.61365	13.9116			1.58013	1.60796		1 µM	2.733	1.194	5.881
									10 µM	7.183	5.881	3.396
VIM Expression									GSK350559A	Mean	St. Dev.	St. Error
	GSK198271A				GSK350559A				100 nM	0.9942	0.7453	0.527
100 nM	1.33528	1.8424	1.5256		0.711315	0.448356			1 µM	1.336	0.002956	0.00209
1 M	0.863279	0.568801	1.30369	0.80237	0.976696	2.26565			10 µM	1.594	0.01968	0.01391
10 M	0.375698	0.424019	1.205		1.29556	0.889997
									Fig 6B Statistics: VIM mRNA Expression
CDH2 Expression	GSK198271A				GSK350559A				GSK198271A	Mean	St. Dev.	St. Error
100 nM	1.09791	1.16987	1.0339		1.03655	0.554317			100 nM	1.568	0.2562	0.1479
1 M	1.08911	0.438615	1.032	1.28962	1.10335	1.66023			1 µM	0.8845	0.3069	0.1535
10 M	0.406565	0.44753	0.9946		0.755582	1.51377			10 µM	0.6682	0.4655	0.2687
									GSK350559A	Mean	St. Dev.	St. Error
									100 nM	0.5798	0.1859	0.1315
cFOS Expression	GSK198271A			GSK350559A					1 µM	1.621	0.9114	0.6445
100 nM	1.18894				0.407944	0.392845			10 µM	1.093	0.2868	0.2028
1 mM	0.810428	0.29542			1.15772	0.545886
10 mM	0.69833	0.50917			1.01411	0.987563
									Fig 6C Statistics: CDH2 mRNA Expression
									GSK198271A	Mean	St. Dev.	St. Error
SNAI1 Expression	GSK198271A				GSK350559A				100 nM	1.101	0.06802	0.003927
100 nM	1.14037				0.383438	0.433619			1 µM	0.9623	0.3662	0.3283
1 mM	1.0892	0.224422			1.16881	0.51909			10 µM	0.6162	0.3283	0.341
10 mM	0.538777	0.220491			0.777695	0.493899			GSK350559A	Mean	St. Dev.	St. Error
									100 nM	0.7954	0.341	0.2411
									1 µM	1.382	0.3938	0.2784
									10 µM	1.135	0.5361	0.3791
									Fig 6D Statistics: cFOS mRNA Expression
									GSK198271A	Mean	St. Dev.	St. Error
									100 nM	1.189	0	0
									1 µM	0.5529	0.3642	0.2575
									10 µM	0.6037	0.1338	0.09458
									GSK350559A	Mean	St. Dev.	St. Error
									100 nM	0.4004	0.01068	0.0075
									1 µM	0.8518	0.4326	0.3059
									10 µM	1.001	0.01877	0.01327
									Fig 6E Statistics: SNAI1 mRNA Expression
									GSK198271A	Mean	St. Dev.	St. Error
									100 nM	1.14	0	0
									1 µM	0.6568	0.6115	0.4324
									10 µM	0.3796	0.2251	0.1591
									GSK350559A	Mean	St. Dev.	St. Error
									100 nM	0.4085	0.03548	0.02509
									1 µM	0.844	0.4594	0.3249
									10 µM	0.6358	0.2007	0.1419
